# Supplementary material for: Two-Dimensional Shear-Wave Elastography: Accuracy in Liver Fibrosis Staging Using Magnetic Resonance Elastography as the Reference Standard
Source: Diagnostics (Basel). 2024 Dec 29;15(1):62. doi: 10.3390/diagnostics15010062 (PMC11719920; doi:10.3390/diagnostics15010062)
Supplement: Supplementary file 1 [file diagnostics-15-00062-s001.zip]

Archive with 1 entries (1 files):
- diagnostics-3378874-supplementary.pdf
